# Supplementary material for: Modern models for predicting bankruptcy to detect early signals of business failure: Evidence from Montenegro
Source: PLoS One. 2024 May 21;19(5):e0303793. doi: 10.1371/journal.pone.0303793 (PMC11108218; doi:10.1371/journal.pone.0303793)
Supplement: S1 Data — (XLSX) [file pone.0303793.s002.xlsx]

## Sheet: Altman Z" model
No.	X1	X2	X3	X4	Z"		No.	X1	X2	X3	X4	Z"
1	0.174131	0.0110953	0.0279018	3.79262	8.59823		1	0.0121283	-1.33623	-0.104396	0.270674	-1.44389
2	0.38414	0.122754	0.140333	3.57026	10.8619		2	0.231964	-0.153877	-0.293143	-0.128528	2.16518
3	0.416956	0.572937	0.0844643	2.3654	10.9043		3	0.250201	-0.112143	0	2.21608	6.85261
4	0.109833	0.0755206	0.0123436	2.86871	7.31179		4	0.0662061	-1.50609	-0.117354	1.61842	-0.314808
5	0.333477	0.451661	0.100095	1.93688	9.61639		5	0.0362027	-9.31144	-0.157985	-0.394089	-28.3433
6	0.324072	0.058324	0.059212	4.91219	11.1218		6	0.189655	-2.69471	-0.0598835	-0.00818264	-4.70163
7	0.290313	-0.150878	-0.012007	1.64624	6.31046		7	0.33404	-0.408225	-0.0157652	0.219043	4.23454
8	0.689986	0.368824	0.133544	14.1767	24.7617		8	0.231937	-0.316293	-0.0427948	0.935473	4.43506
9	0.596855	0.390461	0.0501422	2.64795	11.5556		9	0.0055918	-10.7592	-0.0176197	-0.0706688	-31.981
10	0.703144	0.600297	0.0532784	2.51966	12.8233		10	0.104209	-2.02135	-0.0562566	0.0840634	-2.94575
11	0.588957	-0.120367	0.0457853	1.90742	9.03163		11	0.430932	-0.766696	-0.132892	1.17339	3.91651
12	0.562762	0.792712	0.0627978	4.86553	15.0568		12	1	-0.102619	-0.000477492	-0.0557006	9.41377
13	0.537531	0.138526	0.0487626	6.00318	13.8588		13	0.796776	-8.66279	-1.1921	-0.795755	-28.6103
14	0.209139	0.0955703	0.0375846	4.46626	9.87565		14	0.411808	-2.22538	-0.103709	-0.576023	-2.60501
15	0.374296	0.117481	0.070476	1.46706	8.10238		15	0.544779	-0.758529	-0.0603834	0.0737256	4.02258
16	0.29668	-1.15943	0.0726533	0.686713	2.62575		16	0.242932	0.268511	-0.00587144	1.23005	6.97108
17	0.505098	-0.123066	-0.0271513	2.71369	8.82916		17	1	-0.537868	-0.00177761	0.298848	8.3584
18	0.533297	0.622579	0.0723275	3.83515	13.291		18	0.680388	0.0976854	0.000255393	1.00661	9.09046
19	0.971091	0.333204	1.38311	1.50196	21.5782		19	0.0202361	-0.93637	-0.0820813	0.392024	0.190221
20	0.509676	0.038391	0.0172615	2.4137	9.36901		20	0.753292	0.734488	-0.0505631	2.76632	13.1509
21	0.322435	0.227033	0.0399211	2.20271	8.68642		21	0.973608	-0.215559	-0.209509	-0.177333	7.34005
22	0.150857	0.207203	0.0304691	32.1924	38.9219		22	0.240375	-0.505914	-0.193664	-0.195218	1.67118
23	0.671801	0.591344	0.153957	7.48872	18.4825		23	0.00412331	-0.628354	-0.0182187	2.69169	3.93246
24	0.246564	-0.013698	0.0438656	1.60626	6.80415		24	0.656507	0.224967	-0.0035995	0.0383245	8.30613
25	0.0258754	-0.107899	-0.113586	5.29657	7.8661		25	0.878397	0.082512	-0.018445	0.0907412	9.2526
26	0.262564	-0.639084	0.0390024	1.87413	5.11894		26	0.00782063	-0.349389	-0.0430244	3.30889	5.3475
27	0.28098	0.0635057	0.0324798	10.5521	16.5982		27	0.322016	0.061944	0.0262884	0.0849032	5.83017
28	0.424386	0.369034	0.171131	4.88058	13.5116		28	0.132321	-1.07601	-0.101029	-0.20912	-0.288261
29	0.660988	0.61525	0.0966185	2.72576	13.1031		29	1	0.136967	-0.00425953	28.5103	40.1637
30	0.560064	-5.18813	0.0571047	3.21849	-6.22612		30	0.501589	-0.0462313	-0.00926891	0.152025	6.48705
31	0.266491	-0.692026	-0.0432441	3.63542	6.26877
32	0.754335	-0.85037	0.00930911	1.16225	6.70916
33	0.955569	0.269798	0.162751	1.40077	12.9626
34	0.560132	0.196559	0.00795405	1.24467	8.9256
35	0.63425	0.344177	0.107338	1.5575	10.8894
36	0.511349	0.401469	0.109443	1.96421	10.7111
37	0.329321	0.28845	0.0501535	1.90728	8.69037
38	0.719725	0.926132	0.066344	13.5377	25.651
39	0.953067	0.448954	0.0813471	1.81947	13.4228
40	0.562407	0.253664	0.0108136	3.08842	11.0818
41	0.740655	0.534693	0.0609557	2.23531	12.6085
42	0.939105	0.0936946	0.078257	1.1481	11.4474
43	0.73177	0.433199	0.0395069	2.267	12.1085
44	0.888301	0.409809	0.299391	2.29606	14.836
45	0.0249876	0	0.00624788	5.77613	9.52084
46	0.11294	-0.487489	-0.0146319	1.33346	3.70348
47	0.934833	0.0816377	0.103594	1.15452	11.557
48	0.36758	-0.0619896	0.0043783	1.01889	6.5585
49	0.300921	0.302223	0.134451	1.43314	8.61759
50	0.481759	0.748364	0.0401029	4.2166	13.5469
51	0.310278	0.306999	0.0661461	12.2793	19.624
52	0.519333	0.521361	0.0407923	2.84047	11.6131
53	0.103312	-0.354511	0.00203265	9.21382	12.4602
54	0.48444	0.115423	0.0421237	1.13048	8.27428
55	0.14656	0.498643	0.0192134	24.9881	32.2036
56	0.407017	0.674782	0.0231207	3.13012	11.5618
57	0.0645051	0.0401987	0.0142436	10.8797	15.3236
58	0.856062	0.435943	0.148513	1.77479	13.1485
59	0.651396	0.469984	0.0441611	2.68657	12.173
60	0.725484	0.300572	0.0421234	1.43515	10.779
61	0.0925626	0.155508	0.0452094	3.85493	8.71565
62	0.533085	0.592942	-0.00149313	3.52101	12.3671
63	0.0931871	0.0420042	-0.124995	1.76249	5.00889
64	0.132459	-0.0158578	0.0263795	2.55257	6.9247
65	0.550866	0.125918	0.0553595	1.47293	9.19277
66	0.425193	0.0198299	0.00560641	5.04864	11.4427
67	0.360262	0.242864	0.00935375	2.00434	8.57247
68	0.709719	0.108218	0.0799	1.12219	9.97377
69	0.599873	0.218049	0.00714989	2.99817	11.0921
70	0.331771	0.0587299	0.0533244	8.16315	14.5475

## Sheet: Springate model
No.	X1	X2	X3	X4	SS		No.	X1	X2	X3	X4	SS
1	0.0958566	0.0279018	0.35646	0.249782	0.519568		1	-0.774856	-0.104396	-0.132653	0.0891937	-1.17047
2	0.200906	0.140333	0.765868	0.919573	1.51106		2	-0.883228	-0.293143	-0.262863	0.0319078	-1.9704
3	0.0196976	0.0844643	0.212618	0.589368	0.655669		3	0.0492537	0	0	0	0.0507313
4	-0.0272558	0.0123436	0.0900414	0.141722	0.125938		4	-0.315628	-0.117354	-0.307342	-0.000487781	-0.888414
5	0.0349819	0.100095	0.33533	0.833827	0.89817		5	-0.147486	-0.157985	-0.860072	0.00170421	-1.20389
6	0.192805	0.059212	0.451082	0.174836	0.748018		6	-0.710692	-0.0598835	-0.0665116	0.00236464	-0.958807
7	-0.215005	-0.012007	-0.0237612	0.192894	-0.196841		7	-0.486276	-0.0157652	-0.0192185	0	-0.561947
8	0.637583	0.133544	2.54838	0.315662	2.87489		8	-0.232794	-0.0427948	-0.0920851	0.290049	-0.315914
9	0.219894	0.0501422	0.133017	1.36067	1.01249		9	-0.812379	-0.0176197	-0.0215407	0.000775395	-0.904749
10	0.335934	0.0532784	0.14509	2.29601	1.52374		10	-0.253998	-0.0562566	-0.157051	0.0515052	-0.517377
11	0.0998454	0.0457853	0.0936092	1.69236	0.98213		11	-0.0291788	-0.132892	-0.288827	0.109835	-0.584725
12	0.388348	0.0627978	0.360052	1.5738	1.45994		12	0.384269	-0.000477492	-0.000775488	0	0.39382
13	0.381158	0.0487626	0.311835	1.44164	1.32476		13	-3.81752	-1.1921	-0.258349	0.320995	-7.6339
14	0.0445118	0.0375846	0.228302	0.440256	0.488013		14	-1.62828	-0.103709	-0.0508358	1.71785	-1.34192
15	-0.172294	0.070476	0.128938	1.55819	0.747273		15	-0.386558	-0.0603834	-0.0648352	1.7017	0.0543561
16	-1.085	0.0726533	0.0525833	0.936579	-0.485167		16	-0.205488	-0.00587144	-0.0130936	0.0154056	-0.232157
17	0.403414	-0.0271513	-0.267017	0.000535786	0.156145		17	0.459585	-0.00177761	-0.00328935	0	0.465745
18	0.28331	0.0723275	0.289325	1.17728	1.17572		18	0.186998	0.000255393	0.000517628	0.164435	0.259508
19	0.336511	1.38311	2.17957	2.07396	6.86085		19	-0.636804	-0.0820813	-0.124926	0.114544	-0.944531
20	0.122979	0.0172615	0.0446385	0.81279	0.534239		20	0.487781	-0.0505631	-0.190437	0.0182889	0.228813
21	0.030821	0.0399211	0.136897	0.28227	0.357563		21	-0.241951	-0.209509	-0.172356	1.21305	-0.520937
22	0.119794	0.0304691	0.980874	0.0874697	0.899293		22	-0.935054	-0.193664	-0.164761	0.21529	-1.58028
23	0.604027	0.153957	2.27161	0.942688	2.97113		23	-0.229882	-0.0182187	-0.077856	0.023576	-0.334664
24	-0.0932647	0.0438656	0.129082	0.200454	0.203981		24	-6.35202	-0.0035995	-0.000513588	0.109808	-6.51005
25	-0.134926	-0.113586	-0.706373	0.178492	-0.88249		25	-0.0243567	-0.018445	-0.020432	0.854138	0.246456
26	-0.132184	0.0390024	0.0988035	1.98385	0.842337		26	-0.202881	-0.0430244	-0.204196	0.0421649	-0.458956
27	0.208812	0.0324798	0.450054	0.367972	0.759014		27	0.0495584	0.0262884	0.0964865	0.25043	0.295604
28	0.242031	0.171131	0.938447	0.775093	1.70408		28	-1.13209	-0.101029	-0.0799022	0.0905965	-1.49271
29	0.416723	0.0966185	0.395548	0.83028	1.31902		29	0.978857	-0.00425953	-0.201459	0	0.862182
30	0.249359	0.0571047	0.183791	3.82787	2.0846		30	-0.162289	-0.00926891	-0.0139618	0	-0.204828
31	0.0291285	-0.0432441	-0.182186	0.354792	-0.0810829
32	0.236656	0.00930911	0.0179824	3.05605	1.50662
33	0.241674	0.162751	0.227976	4.4388	2.67455
34	-0.0914868	0.00795405	0.0122066	2.30828	0.861555
35	0.107911	0.107338	0.203934	1.34039	1.11143
36	0.277556	0.109443	0.468118	1.11388	1.37638
37	0.090762	0.0501535	0.210235	0.842195	0.723089
38	0.646057	0.066344	0.900576	1.36867	2.01096
39	0.403458	0.0813471	0.148009	1.80096	1.48337
40	0.340632	0.0108136	0.0487595	0.854023	0.75784
41	0.310793	0.0609557	0.141803	1.94147	1.37743
42	0.424784	0.078257	0.152156	1.89273	1.53529
43	0.375928	0.0395069	0.111024	1.08273	1.01486
44	0.453097	0.299391	0.687933	3.18233	3.11279
45	-0.0449758	0.00624788	0.0893021	0.205683	0.114069
46	-0.107869	-0.0146319	-0.066265	0.227641	-0.108703
47	0.0743236	0.103594	0.120387	2.76794	1.58122
48	-0.0178521	0.0043783	0.0113595	3.25426	1.30426
49	-0.273931	0.134451	0.233888	2.25562	1.18723
50	0.276306	0.0401029	0.195193	0.635925	0.790909
51	0.240503	0.0661461	0.947986	1.30511	1.5985
52	0.192494	0.0407923	0.124808	0.169342	0.473611
53	0.0630101	0.00203265	0.0504349	0.148913	0.163993
54	-0.0700192	0.0421237	0.0759726	1.73129	0.799856
55	0.00352372	0.00192683	0.172437	0.0589095	0.146917
56	0.08754	0.0231207	0.0723707	0.641216	0.465398
57	0.0453738	0.0142436	0.744516	0.131298	0.634363
58	0.31358	0.148513	0.273765	4.60777	2.80271
59	0.328148	0.0441611	0.136617	1.45442	1.1455
60	0.193881	0.0421234	0.0792385	1.13387	0.834862
61	-0.0506774	0.0452094	0.31562	0.268232	0.402197
62	0.256191	-0.00149313	-0.00539241	0.142722	0.312822
63	-0.0622174	-0.124995	-0.80432	0.555695	-0.756391
64	-0.00137147	0.0263795	0.197112	0.119224	0.257356
65	0.13367	0.0553595	0.132694	1.0039	0.796771
66	0.275888	0.00560641	0.0375501	0.320116	0.454206
67	-0.126202	0.00935375	0.019228	0.634416	0.165185
68	0.359232	0.0799	0.227969	1.50786	1.3689
69	0.325394	0.00714989	0.026049	0.846175	0.712768
70	0.26774	0.0533244	0.83279	0.340062	1.12514

## Sheet: Zmijewski model
No.	X1	X2	X3	ZZ		No.	X1	X2	X3	ZZ
1	0.0316335	0.208654	2.22462	-3.28492		1	-0.103933	0.786984	0.0154111	0.602393
2	0.122754	0.218806	2.09645	-3.63901		2	0.293143	1.14748	0.208004	0.85844
3	0.0675179	0.422762	1.04958	-2.23564		3	0	0.310938	1.24511	-2.5652
4	0.0135174	0.348589	0.801181	-2.41416		4	-0.120232	0.381909	0.17339	-1.62384
5	0.0785492	0.516293	1.11719	-1.754		5	-0.57979	1.65041	0.197087	7.65404
6	0.146706	0.203575	2.46881	-3.8321		6	-0.0600248	1.00825	0.210647	1.66159
7	-0.0119527	0.607446	0.574516	-0.830074		7	-0.0942819	0.820315	0.407209	0.749693
8	0.124743	0.0705381	13.1668	-4.44571		8	-0.0551706	0.51667	0.499078	-1.15085
9	0.0175351	0.377651	1.58333	-2.26412		9	-0.00687887	1.07604	0.00683619	1.80592
10	0.0453211	0.396879	1.91483	-2.279		10	-0.0734522	0.922455	0.290919	1.23528
11	0.0172287	0.524267	1.20414	-1.43162		11	0.138675	0.460111	0.936583	-2.34512
12	0.0715577	0.205528	3.2266	-3.47884		12	-0.000477492	1.05899	1.62409	1.68663
13	0.0393975	0.166578	3.43749	-3.55405		13	1.42572	4.89607	0.172676	17.0352
14	0.0235761	0.223901	1.27038	-3.16578		14	-0.181962	2.35862	0.201858	9.88059
15	0.0317668	0.681636	0.684784	-0.605612		15	-0.108558	0.931337	0.584943	1.44532
16	0.0310766	1.45621	0.214724	3.79445		16	-0.0123583	0.44842	0.541752	-1.73148
17	-0.0298546	0.368502	4.96734	-2.08868		17	-0.00177761	0.769913	1.85043	0.0517589
18	0.0995733	0.260746	2.1333	-3.29606		18	0.00147421	0.498353	1.37901	-1.50699
19	0.0984003	0.665797	1.53029	-0.992896		19	-0.137394	0.718379	0.0307989	0.363854
20	0.0215191	0.414301	1.31803	-2.07503		20	-0.00738434	0.265511	2.83714	-2.78349
21	0.0323683	0.453986	1.10569	-1.89947		21	0.215559	1.21556	0.800955	1.59755
22	0.0284061	0.0310632	4.85646	-4.26836		22	-0.214392	1.24257	0.2045	3.68893
23	0.143224	0.133534	9.91236	-4.18438		23	-0.0300166	0.270879	0.0176206	-2.66214
24	0.027154	0.622564	0.725554	-0.9201		24	-0.0679937	7.03795	0.0936726	35.9398
25	-0.125317	0.188801	0.160916	-2.6976		25	-0.0568822	0.916808	0.97302	1.13115
26	0.0181134	0.53358	0.665143	-1.38489		26	-0.0514312	0.232079	0.0371171	-2.78577
27	0.000259187	0.094768	3.89339	-3.78341		27	0.0198049	0.921741	1.18189	0.813916
28	0.14938	0.204893	2.32725	-3.83725		28	-0.00513506	1.26441	0.10465	2.8682
29	0.0901397	0.36687	2.70603	-2.64852		29	0.00462208	0.0338865	47.2961	-3.97523
30	0.0614547	0.310705	1.80256	-2.84164		30	0.290386	0.868037	0.755545	-0.713908
31	-0.00408542	0.275071	1.12272	-2.75094
32	-0.00407878	0.860398	1.45715	0.574438
33	0.149811	0.713895	1.33853	-0.952534
34	0.072444	0.803426	0.859601	-0.0968429
35	0.079102	0.642054	1.20502	-1.04195
36	0.028759	0.50911	2.18719	-1.5658
37	0.0253919	0.524306	1.38046	-1.46754
38	0.0296992	0.0738678	9.76979	-4.01146
39	0.0774584	0.54961	1.73408	-1.5574
40	0.0149548	0.323791	2.53594	-2.55454
41	0.0482943	0.447365	1.72301	-2.00647
42	0.058822	0.871002	1.82591	0.352258
43	0.0231602	0.441112	2.05645	-1.92722
44	0.216363	0.435529	2.04111	-2.83091
45	0.00152705	0.173126	0.357153	-3.35828
46	-0.055932	0.74993	0.511483	0.177321
47	0.0326348	0.866159	1.08637	0.439979
48	-0.0184654	0.981456	0.953683	1.32484
49	0.153682	0.69777	0.523475	-1.06484
50	0.0188768	0.237158	2.34487	-3.06499
51	0.0141233	0.0814381	4.44681	-3.91946
52	0.0562041	0.352054	1.58896	-2.58398
53	0.0153965	0.108533	2.56343	-3.77887
54	0.0133624	0.884577	0.873716	0.630704
55	0.000925482	0.0400191	1.31535	-4.10765
56	0.0369353	0.319477	1.27401	-2.68328
57	0.00755365	0.0919139	3.3717	-3.83462
58	0.0948627	0.563448	1.57805	-1.55798
59	0.0519387	0.372222	2.01516	-2.44849
60	0.0324007	0.696789	1.36471	-0.519699
61	0.0354495	0.259408	0.646207	-3.02022
62	-0.0149678	0.284009	1.92523	-2.64786
63	-0.13667	0.567379	0.599642	-0.49466
64	0.00369059	0.391762	0.989752	-2.12388
65	0.0188394	0.678918	1.3204	-0.560164
66	0.00686446	0.198073	2.84781	-3.23073
67	0.0166367	0.498918	0.740573	-1.57476
68	0.0608178	0.891113	2.02495	0.458257
69	0.00790398	0.333537	2.1855	-2.46877
70	0.0545682	0.122502	5.1814	-3.86585

## Sheet: Kralicek model
No.	X1	X2	X3	X4	X5	X6	Kralicek model (score)		No.	X1	X2	X3	X4	X5	X6	Kralicek model (score)
Z1	0.131326	1.85711	0.0279018	0.104449	0.0641165	0.253949	1.19145		1	-0.123967	1.27067	-0.104396	-0.797624	0	0.13042	-5.10333
Z2	1.1693	4.57026	0.140333	0.146515	0.0605777	0.956806	4.36933		2	-0.253925	0.871472	-0.293143	-9.18719	0	0.0319078	-49.1754
Z3	0.356217	2.3654	0.0844643	0.137287	0.108996	0.607367	2.34807		3	0	3.21608	0	0	0	0	0.257286
Z4	0.126992	2.86871	0.0123436	0.0810202	0.0533668	0.143062	0.978838		4	-0.206363	2.61842	-0.117354	-678.089	241.719	-0.00015301	-3319.2
Z5	0.233903	1.93688	0.100095	0.11634	0.318347	0.849406	2.26889		5	0.00200943	0.605911	-0.157985	-3.05492	0	0.0509972	-16.7979
Z6	0.363401	4.91219	0.059212	0.190358	0.00981637	0.200515	2.50499		6	-0.0401167	0.991817	-0.0598835	-25.3246	36.199	0.00236464	-116.343
Z7	0.00487458	1.64624	-0.012007	-0.0559226	0.725909	0.192894	-0.0236096		7	-0.018608	1.21904	-0.0157652	-3.95045	0	0.00399074	-19.8399
Z8	2.43772	14.1767	0.133544	0.412105	0.0710448	0.322231	8.24022		8	-0.00992422	1.93547	-0.0427948	-0.116474	0.458345	0.365322	-0.69633
Z9	0.177346	2.64795	0.0501422	0.036731	0.161937	1.36148	1.34766		9	-0.0104483	0.929331	-0.0176197	-0.834676	0.00294726	0.000403379	-4.28998
Z10	0.19154	2.51966	0.0532784	0.0230974	0.0836464	2.30019	1.39227		10	-0.0392075	1.08406	-0.0562566	-1.04506	0.235176	0.053161	-5.68409
Z11	0.195829	1.90742	0.0457853	0.0265452	0.160854	1.71723	1.2569		11	-0.208456	2.17339	-0.132892	-1.89442	3.12977	0.0597496	-9.99493
Z12	0.48565	4.86553	0.0627978	0.0388627	0.0998821	1.5738	2.12735		12	-0.000450895	0.944299	-0.000477492			0	0.0700927
Z13	0.453777	6.00318	0.0487626	0.033607	0.0739356	1.44332	1.98309		13	-0.125393	0.204245	-1.1921	-3.70184	0	0.320995	-30.5698
Z14	0.816045	4.46626	0.0375846	0.0842937	0.0266873	0.443409	2.43103		14	-0.0313803	0.423977	-0.103709	-0.0556562	0.0174856	1.84353	-1.13893
Z15	0.167458	1.46706	0.070476	0.0446245	0.159508	1.56584	1.50087		15	-0.054926	1.07373	-0.0603834	-0.0349234	0.000253198	1.7114	-0.603726
Z16	0.0999369	0.686713	0.0726533	0.0703927	0.151157	1.01021	1.42971		16	-0.00792182	2.23005	-0.00587144	-0.240251	0	0.0244388	-1.091
Z17	-0.0675215	2.71369	-0.0271513	-22.157	366.833	0.000535786	-0.890567		17	-0.00230885	1.29885	-0.00177761			0	0.0826685
Z18	0.376205	3.83515	0.0723275	0.0592016	0.354802	1.17772	2.11462		18	0.0219082	2.00661	0.000255393	0.00153499	0.493989	0.164435	0.36826
Z19	2.08749	1.50196	1.38311	0.657729	0.103561	2.10134	20.6123		19	-0.0730421	1.39202	-0.0820813	-0.600728	0.0255401	0.136637	-3.80133
Z20	0.127579	2.4137	0.0172615	0.0211256	0.379922	0.802828	0.856968		20	-0.149535	3.76632	-0.0505631	-0.457851	0.00461051	0.0182889	-2.71467
Z21	0.113478	2.20271	0.0399211	0.130046	0.623456	0.296662	1.61258		21	-0.168165	0.822667	-0.209509	-0.172604	0.0652812	1.21367	-3.00359
Z22	1.14843	32.1924	0.0304691	0.273751	0	0.108448	5.98233		22	-0.133043	0.804782	-0.193664	-0.87177	0.189169	0.218502	-6.35207
Z23	1.24245	7.48872	0.153957	0.161374	0.146864	0.94484	4.94775		23	-0.0496406	3.69169	-0.0182187	-0.563158	0.0160212	0.0286053	-2.76943
Z24	0.204652	1.60626	0.0438656	0.170212	0.136433	0.251429	1.79127		24	9.93211e-06	0.142087	-0.0035995	-0.0312445	0.610802	0.115047	0.0139097
Z25	0.141939	5.29657	-0.113586	-0.615737	0.00807044	0.182671	-3.55722		25	-0.0143278	1.09074	-0.018445	-0.0175049	0.316006	0.878558	-0.0235497
Z26	0.152704	1.87413	0.0390024	0.0194877	0.0906834	1.99302	1.09296		26	-0.113407	4.30889	-0.0430244	-0.914508	0.0367773	0.0470239	-4.81245
Z27	0.485983	10.5521	0.0324798	0.083746	0.0108227	0.381334	2.35805		27	0.0424258	1.0849	0.0262884	0.104839	0.0886749	0.25043	0.989154
Z28	1.25187	4.88058	0.171131	0.214373	0.088153	0.791102	5.15698		28	-0.071146	0.79088	-0.101029	-0.332162	0.0287781	0.304158	-2.6755
Z29	0.298563	2.72576	0.0966185	1.07188	4.8715	0.896164	8.54253		29	-0.1257	29.5103	-0.00425953			0	2.12968
Z30	0.268392	3.21849	0.0571047	0.0148781	0.0201135	3.82911	1.69445		30	-0.010678	1.15202	-0.00926891	-0.0302273	1.09022	0	0.159387
Z31	-0.0355211	3.63542	-0.0432441	-0.107253	0.39646	0.351332	-0.577085
Z32	0.0517415	1.16225	0.00930911	0.00303736	0.130386	3.05605	0.623591
Z33	0.258375	1.40077	0.162751	0.0362843	0.152233	4.47461	2.80168
Z34	0.0494598	1.24467	0.00795405	0.00326461	0.142945	2.30849	0.543359
Z35	0.189938	1.5575	0.107338	0.0793839	0.168828	1.34562	2.06502
Z36	0.2727	1.96421	0.109443	0.0982201	0.336794	1.11388	2.36414
Z37	0.125878	1.90728	0.0501535	0.0581644	0.182479	0.854129	1.27391
Z38	1.45989	13.5377	0.066344	0.0467019	0.111756	1.39529	4.34285
Z39	0.153587	1.81947	0.0813471	0.044854	0.208022	1.80096	1.65618
Z40	0.079158	3.08842	0.0108136	0.0116972	0.282369	0.903412	0.707484
Z41	0.16711	2.23531	0.0609557	0.0312107	0.093395	1.94649	1.41777
Z42	0.108589	1.1481	0.078257	0.0412716	0.103416	1.8931	1.46399
Z43	0.137129	2.267	0.0395069	0.0355752	0.340478	1.10053	1.1722
Z44	0.7311	2.29606	0.299391	0.0917631	0.108961	3.22887	5.08864
Z45	0.181787	5.77613	0.00624788	0.0293466	0.0331113	0.209609	0.974877
Z46	0.0216574	1.33346	-0.0146319	-0.0610899	0.0566026	0.230609	-0.272564
Z47	0.137888	1.15452	0.103594	0.0367521	0.180122	2.77459	1.85039
Z48	0.0370211	1.01889	0.0043783	0.00133674	0.0231719	3.25426	0.519888
Z49	0.257087	1.43314	0.134451	0.0577393	0.065263	2.25895	2.37896
Z50	0.28917	4.2166	0.0401029	0.0571871	0.611369	0.697196	1.71118
Z51	0.591048	12.2793	0.0661461	0.0477653	0.0802347	1.32265	2.92554
Z52	0.0915614	2.84047	0.0407923	0.193798	2.08769	0.174814	2.38528
Z53	0.157241	9.21382	0.00203265	0.0118676	0.0957484	0.151237	1.09648
Z54	0.111557	1.13048	0.0421237	0.0235019	0.105019	1.77832	1.00586
Z55	0.127541	24.9881	0.00192683	0.031781	0.125952	0.0598587	2.4123
Z56	0.12724	3.13012	0.0231207	0.0333165	0.0951781	0.667564	0.93437
Z57	0.36701	10.8797	0.0142436	0.097856	0.0620361	0.142901	2.08551
Z58	0.305694	1.77479	0.148513	0.0318866	0.0819407	4.65055	2.73472
Z59	0.161437	2.68657	0.0441611	0.0299112	0.243374	1.45582	1.26684
Z60	0.0789824	1.43515	0.0421234	0.0365764	0.355244	1.14108	1.05808
Z61	0.299345	3.85493	0.0452094	0.145915	0.0146978	0.307775	1.97426
Z62	0.010956	3.52101	-0.00149313	-0.0105005	1.85925	0.140766	0.802532
Z63	-0.0591848	1.76249	-0.124995	-0.221669	0.0308953	0.562123	-2.24059
Z64	0.137176	2.55257	0.0263795	0.106191	0.112751	0.246857	1.26323
Z65	0.106992	1.47293	0.0553595	0.053757	0.341802	1.02826	1.30607
Z66	0.183282	5.04864	0.00560641	0.0173712	0.714785	0.320116	1.06818
Z67	0.227032	2.00434	0.00935375	0.0137642	4.44197e-05	0.653114	0.728578
Z68	0.151626	1.12219	0.0799	0.0529056	0.359795	1.50787	1.63947
Z69	0.0589007	2.99817	0.00714989	0.00829796	0.466542	0.848329	0.665989
Z70	0.649936	11.6647	0.0533244	0.136955	0.013209	0.350762	3.16513

## Sheet: BEX model
No.	X1	X2	X3	X4	BEX score		No.	X1	X2	X3	X4	BEX score
1	0.0279018	0.01	-0.608616	0.387216	0.045858		1	-0.104396	0.01	-0.774856	-0.619835	-0.349136
2	0.140333	0.01	0.200906	5.84651	1.93848		2	-0.293143	0.01	-0.883228	-1.26963	-0.644285
3	0.0844643	0.01	0.0196976	1.78109	0.604399		3	0	0	0.0492537	0	0.00753582
4	0.0123436	0.01	-0.0272558	0.634961	0.207057		4	-0.117354	0.01	-0.315628	-1.03182	-0.414089
5	0.100095	0.01	0.0349819	1.16952	0.419546		5	-0.157985	0.01	-0.147486	0.0100471	-0.0748988
6	0.059212	0.01	0.192805	1.81701	0.632438		6	-0.0598835	0.01	-0.710692	-0.200584	-0.189565
7	-0.012007	0.01	-0.215005	0.0243729	-0.0240626		7	-0.0157652	0.01	-0.486276	-0.0930401	-0.104128
8	0.133544	0.01	0.637583	12.1886	4.00675		8	-0.0427948	0.01	-0.232794	-0.0496211	-0.0621121
9	0.0501422	0.01	0.219894	0.886729	0.339095		9	-0.0176197	0.01	-0.812379	-0.0522413	-0.141849
10	0.0532784	0.01	0.335934	0.957702	0.380494		10	-0.0562566	0.01	-0.253998	-0.196037	-0.116847
11	0.0457853	0.01	0.0998454	0.979143	0.34824		11	-0.132892	0.01	-0.0291788	-1.04228	-0.379597
12	0.0627978	0.01	0.388348	2.42825	0.8569		12	-0.000477492	0.01	0.384269	-0.00225448	0.0636855
13	0.0487626	0.01	0.381158	2.26889	0.799995		13	-1.1921	0.01	-3.81752	-0.626965	-1.23895
14	0.0375846	0.01	0.0445118	4.08023	1.31653		14	-0.103709	0.01	-1.62828	-0.156902	-0.333156
15	0.070476	0.01	-0.172294	0.837289	0.271357		15	-0.0603834	0.01	-0.386558	-0.27463	-0.163565
16	0.0726533	0.01	-1.085	0.499684	0.0258749		16	-0.00587144	0.01	-0.205488	-0.0396091	-0.0404442
17	-0.0271513	0.01	0.403414	-0.337608	-0.0497064		17	-0.00177761	0.01	0.459585	-0.0115443	0.0717689
18	0.0723275	0.01	0.28331	1.88102	0.671603		18	0.000255393	0.01	0.186998	0.109541	0.0691148
19	1.38311	0.01	0.336511	10.4375	3.89216		19	-0.0820813	0.01	-0.636804	-0.36521	-0.238895
20	0.0172615	0.01	0.122979	0.637895	0.232878		20	-0.0505631	0.01	0.487781	-0.747675	-0.175463
21	0.0399211	0.01	0.030821	0.567391	0.205291		21	-0.209509	0.01	-0.241951	-0.840827	-0.378219
22	0.0304691	0.01	0.119794	5.74214	1.85046		22	-0.193664	0.01	-0.935054	-0.665216	-0.422623
23	0.153957	0.01	0.604027	6.21223	2.12101		23	-0.0182187	0.01	-0.229882	-0.248203	-0.114883
24	0.0438656	0.01	-0.0932647	1.02326	0.33189		24	-0.0035995	0.01	-6.35202	4.96605e-05	-0.967451
25	-0.113586	0.01	-0.134926	0.709696	0.165339		25	-0.018445	0.01	-0.0243567	-0.071639	-0.0277312
26	0.0390024	0.01	-0.132184	0.763522	0.241972		26	-0.0430244	0.01	-0.202881	-0.567036	-0.221128
27	0.0324798	0.01	0.208812	2.42991	0.818193		27	0.0262884	0.01	0.0495584	0.212129	0.0906051
28	0.171131	0.01	0.242031	6.25935	2.08718		28	-0.101029	0.01	-1.13209	-0.35573	-0.31903
29	0.0966185	0.01	0.416723	1.49282	0.578766		29	-0.00425953	0.01	0.978857	-0.6285	-0.0447036
30	0.0571047	0.01	0.249359	1.34196	0.490158		30	-0.00926891	0.01	-0.162289	-0.0533901	-0.0395077
31	-0.0432441	0.01	0.0291285	-0.177606	-0.0626554
32	0.00930911	0.01	0.236656	0.258708	0.127362
33	0.162751	0.01	0.241674	1.29187	0.514145
34	0.00795405	0.01	-0.0914868	0.247299	0.0730252
35	0.107338	0.01	0.107911	0.949691	0.36405
36	0.109443	0.01	0.277556	1.3635	0.521586
37	0.0501535	0.01	0.090762	0.629392	0.238024
38	0.066344	0.01	0.646057	7.29945	2.437
39	0.0813471	0.01	0.403458	0.767933	0.341748
40	0.0108136	0.01	0.340632	0.39579	0.187172
41	0.0609557	0.01	0.310793	0.83555	0.341026
42	0.078257	0.01	0.424784	0.542943	0.272716
43	0.0395069	0.01	0.375928	0.685647	0.2953
44	0.299391	0.01	0.453097	3.6555	1.34642
45	0.00624788	0.01	-0.0449758	0.908937	0.288557
46	-0.0146319	0.01	-0.107869	0.108287	0.0178276
47	0.103594	0.01	0.0743236	0.689442	0.27522
48	0.0043783	0.01	-0.0178521	0.185105	0.0632507
49	0.134451	0.01	-0.273931	1.28544	0.422243
50	0.0401029	0.01	0.276306	1.44585	0.520513
51	0.0661461	0.01	0.240503	2.95524	1.00211
52	0.0407923	0.01	0.192494	0.457807	0.195736
53	0.00203265	0.01	0.0630101	0.786204	0.26466
54	0.0421237	0.01	-0.0700192	0.557783	0.18768
55	0.00192683	0.01	0.00352372	0.637707	0.208592
56	0.0231207	0.01	0.08754	0.636201	0.229194
57	0.0142436	0.01	0.0453738	1.83505	0.598134
58	0.148513	0.01	0.31358	1.52847	0.594387
59	0.0441611	0.01	0.328148	0.807184	0.328201
60	0.0421234	0.01	0.193881	0.394912	0.17659
61	0.0452094	0.01	-0.0506774	1.49672	0.488542
62	-0.00149313	0.01	0.256191	0.0547799	0.0617183
63	-0.124995	0.01	-0.0622174	-0.295924	-0.145739
64	0.0263795	0.01	-0.00137147	0.685878	0.232553
65	0.0553595	0.01	0.13367	0.53496	0.216768
66	0.00560641	0.01	0.275888	0.91641	0.339762
67	0.00935375	0.01	-0.126202	1.13516	0.348821
68	0.0799	0.01	0.359232	0.758129	0.331323
69	0.00714989	0.01	0.325394	0.294503	0.151413
70	0.0533244	0.01	0.26774	3.24968	1.09434

## Sheet: Logit
No.	Current Liquidity	Degree of Indebtedness	ROA	ROE	Asset turnover ratio	EBIT
1	0.0154111	78.6984	-10.3933	-48.7911	0.127812	-8797
2	0.208004	114.748	29.3143	-198.762	0.0276737	-1375442
3	1.24511	31.0938	0	0	0	0
4	0.17339	38.1909	-12.0232	-19.4521	0.000172133	-836762
5	0.197087	165.041	-57.979	89.1426	0.0337684	-247146
6	0.210647	100.825	-6.00248	727.56	0.00234188	-133106
7	0.407209	82.0315	-9.42819	-52.4707	0.00398813	-12278
8	0.499078	51.667	-5.51706	-11.4147	0.357806	-1696228
9	0.00683619	107.604	-0.687887	9.04607	0.0211369	-966293
10	0.290919	92.2455	-7.34522	-94.7224	0.0531269	-567310
11	0.936583	46.0111	13.8675	25.6858	0.0655351	-202972
12	1.62409	105.899	-0.0477492	0.809499	0	-3220
13	0.172676	489.607	142.572	-36.5939	0.229738	-995362
14	0.201858	235.862	-18.1962	13.3932	1.86896	-4538488
15	0.584943	93.1337	-10.8558	-158.102	1.48154	-541786
16	0.541752	44.842	-1.23583	-2.24052	0.02356	-24292
17	1.85043	76.9913	-0.177761	-0.772582	0	-5197
18	1.37901	49.8353	0.147421	0.293874	0.167813	896
19	0.0307989	71.8379	-13.7394	-48.7868	0.134755	-1525407
20	2.83714	26.5511	-0.738434	-1.00537	0.110428	-261274
21	0.800955	121.556	21.5559	-100	0.800739	-834348
22	0.2045	124.257	-21.4392	88.3827	0.206478	-571200
23	0.0176206	27.0879	-3.00166	-4.11682	0.0321705	-996488
24	0.0936726	703.795	-6.79937	-25.2085	0.116406	-86252
25	0.97302	91.6808	-5.68822	-68.3744	2.10741	-148507
26	0.0371171	23.2079	-5.14332	-6.69771	0.0467443	-2161484
27	1.18189	92.1741	1.98049	25.307	0.261334	203415
28	0.10465	126.441	-10.1029	38.2088	0.310531	-146378
29	47.2961	3.38865	-1.14781	-1.18807	0	-2761
30	0.755545	86.8037	29.0386	220.051	0.35805	-122898
31	2.22462	20.8654	3.16335	3.99743	0.261579	34317713
32	2.09645	21.8806	12.2754	15.7137	0.879174	4510206
33	1.04958	42.2762	6.75179	11.6967	0.664451	14725626
34	0.801181	34.8589	1.35174	2.0751	0.154642	3313673
35	1.11719	51.6293	7.85492	16.239	0.885095	5291608
36	2.46881	20.3575	14.6706	18.4454	0.367391	10812285
37	0.574516	60.7446	-1.19527	-3.04484	0.235844	-1605921
38	13.1668	7.05381	12.4743	13.421	0.338258	2639066
39	1.58333	37.7651	1.75351	2.81757	1.46632	1294352
40	1.91483	39.6879	4.53211	7.51442	2.35206	1147772
41	1.20414	52.4267	1.72287	3.62152	1.74256	2769146
42	3.2266	20.5528	7.15577	9.00694	1.57961	1445769
43	3.43749	16.6578	3.93975	4.7272	1.471	5354942
44	1.27038	22.3901	2.35761	3.03866	0.445528	6842781
45	0.684784	68.1636	3.17668	9.97815	1.64873	10816958
46	0.214724	145.621	3.10766	-6.76381	1.14169	1223639
47	4.96734	36.8502	-2.98546	-4.59135	0.00146744	-15499553
48	2.1333	26.0746	9.95733	13.4694	1.31472	1867678
49	1.53029	66.5797	9.84003	29.4433	2.35937	49143378
50	1.31803	41.4301	2.15191	3.67408	0.861916	523218
51	1.10569	45.3986	3.23683	5.9281	0.338438	4898291
52	4.85646	3.10632	2.84061	2.93168	0.112923	358078
53	9.91236	13.3534	14.3224	16.5297	0.916591	1977980
54	0.725554	62.2564	2.7154	7.19433	0.284409	13735287
55	0.160916	18.8801	-12.5317	-15.4484	0.183597	-7344874
56	0.665143	53.358	1.81134	3.88349	2.10112	1694069
57	3.89339	9.4768	0.0259187	0.0286321	0.389238	1376200
58	2.32725	20.4893	14.938	18.7874	0.82141	11764834
59	2.70603	36.687	9.01397	14.2372	0.101585	7399932
60	1.80256	31.0705	6.14547	8.91558	4.02318	544190
61	1.12272	27.5071	-0.408542	-0.563561	0.406839	-1042823
62	1.45715	86.0398	-0.407878	-2.92173	3.06269	31083
63	1.33853	71.3895	14.9811	52.3623	4.72243	532780
64	0.859601	80.3426	7.2444	36.8534	2.54852	540602
65	1.20502	64.2054	7.9102	22.0988	1.4169	1565687
66	2.18719	50.911	2.8759	5.85854	1.09563	819729
67	1.38046	52.4306	2.53919	5.33787	0.871125	742725
68	9.76979	7.38678	2.96992	3.2068	1.40903	453783
69	1.73408	54.961	7.74584	17.1981	1.91794	1132595
70	2.53594	32.3791	1.49548	2.21156	0.948654	160594
71	1.72301	44.7365	4.82943	8.73893	2.02437	1041284
72	1.82591	87.1002	5.8822	45.5991	2.05344	1434627
73	2.05645	44.1112	2.31602	4.14398	1.10008	320226
74	2.04111	43.5529	21.6363	38.3302	3.29088	4161914
75	0.357153	17.3126	0.152705	0.184678	0.212514	607181
76	0.511483	74.993	-5.5932	-22.3666	0.258115	-2543986
77	1.08637	86.6159	3.26348	24.3832	2.8478	277818
78	0.953683	98.1456	-1.84654	-99.5754	4.05533	138078
79	0.523475	69.777	15.3682	50.8493	2.38767	1963921
80	2.34487	23.7158	1.88768	2.47453	0.725299	224285
81	4.44681	8.14381	1.41233	1.53754	1.38744	737760
82	1.58896	35.2054	5.62041	8.67419	0.218198	6180788
83	2.56343	10.8533	1.53965	1.7271	0.172163	122845
84	0.873716	88.4577	1.33624	11.5769	1.89247	386506
85	1.31535	39.9051	0.0925482	1.26785	0.110061	404762
86	1.27401	31.9477	3.69353	5.42749	0.750846	317530
87	3.3717	9.19139	0.755365	0.831821	0.12102	2148675
88	1.57805	56.3448	9.48627	21.73	4.96025	2440216
89	2.01516	37.2222	5.19387	8.27341	1.60735	467962
90	1.36471	69.6789	3.24007	10.6859	1.11311	189212
91	0.646207	25.9408	3.54495	4.78664	0.312404	505883
92	1.92523	28.4009	-1.49678	-2.0905	0.139	-41836
93	0.599642	56.7379	-13.667	-31.5913	0.498043	-4515512
94	0.989752	39.1762	0.369059	0.606768	0.256778	132641
95	1.3204	67.8918	1.88394	5.86748	1.01759	364961
96	2.84781	19.8073	0.686446	0.855996	0.334873	61004
97	0.740573	49.8918	1.66367	3.32016	0.725104	9296
98	2.02495	89.1113	6.08178	55.8538	1.62475	223552
99	2.1855	33.3537	0.790398	1.18596	0.894831	104542
100	5.1814	12.2502	5.45682	6.21861	0.396744	967974
